# Supplementary material for: 30-Year Survival After the Fontan Operation in Denmark
Source: Pediatr Cardiol. 2025 May 22;47(3):1229–37. doi: 10.1007/s00246-025-03896-4 (PMC12901087; doi:10.1007/s00246-025-03896-4)
Supplement: Supplementary file 1 — Supplementary file1 (XLSX 20 KB) [file 246_2025_3896_MOESM1_ESM.xlsx]

## Sheet: Ark1
Supplementary Table 1 Survival estimates for reported groups
	1-year	5-year	10-year	15-year	20-year	25-year	30-year
Survival (All)
	94.6 (92.1-97.2)	92.6 (89.6-95.6)	90.7 (87.4-94.1)	90.7 (87.4-94.1)	87.5 (83.4-91.7)	86.6 (82.2-91.1)	86.6 (82.2-91.1)
Surival with intact Fontan (All)
	93.0 (90.2-95.9)	90.6 (87.4-94.0)	88.8 (85.2-92.5)	87.5 (83.8-91.4)	84.4 (80.1-88.9)	83.5 (79.0-88.4)	79.3 (72.1-87.1)
Surival with intact Fontan (By era)
1977-1996	82.3 (73.0-92.9)	78.8 (68.8-90.2)	77.0 (66.7-88.8)	77.0 (66.7-88.8)	71.6 (60.7-84.4)	64.2 (52.8-78.1)	-
1997-2023	95.5 (92.9-98.1)	93.3 (90.3-96.6)	91.5 (88.0-95.2)	89.9 (86.0-93.9)	87.8 (83.4-92.4)	87.8 (83.4-92.4)	-
Surival with intact Fontan (By Fontan type)
Lateral tunnel	89.1 (83.2-95.4)	85.1 (78.5-92.4)	84.2 (77.3-91.6)	84.2 (77.3-91.6)	82.2 (75.0-90.0)	79.5 (71.7-88.0)	-
Extracardiac conduit	96.8 (94.2-99.3)	95.6 (92.7-98.6)	93.1 (89.3-96.9)	90.7 (86.2-95.4)	87.1 (81.4-93.2)	87.1 (81.4-93.2)	-
Surival with intact Fontan (By systemic ventricle)
Right	90.2 (84.995.9)	86.6 (80.5-93.1)	84.7 (78.2-91.6)	81.2 (74.0-89.1)	78.4 (70.6-87.0)	72.4 (60.0-87.4)	-
Left	94.7 (91.5-97.9)	93.0 (89.5-96.8)	91.2 (87.2-95.4)	91.2 (87.2-95.4)	88.0 (83.1-93.2)	83.0 (75.9-90.7)	-
Surival with intact Fontan (HLHS vs. all other)
HLHS	88.0 (80.5-96.2)	81.8 (73.0-91.7)	78.6 (69.2-89.2)	74.5 (64.3-86.3)	69.1 (57.8-82.7)	61.4 (45.9-82.3)	-
Other	94.4 (91.5-97.4)	93.1 (89.9-96.4)	91.7 (88.2-95.3)	91.2 (87.5-95.0)	88.6 (84.3-93.1)	83.9 (77.5-90.9)	-
Conditional surival with intact Fontan (By era)
1977-1996	-	95.7 (89.9-100)	93.5 (86.6-100)	93.5 (86.6-100)	86.9 (77.7-97.2)	78.0 (66.8-91.0)	-
1997-2023	-	97.8 (95.9-99.7)	95.8 (93.2-98.5)	94.1 (91.0-97.4)	91.9 (88.0-96.0)	91.9 (88.0-96.0)	-
Conditional surival with intact Fontan (By Fontan type)
Lateral tunnel	-	95.6 (91.4-99.9)	94.4 (89.8-99.3)	94.4 (89.8-99.3)	92.2 (86.8-97.9)	89.2 (82.6-96.3)	-
Extracardiac conduit	-	98.8 (97.2-100)	96.2 (93.2-99.2)	93.7 (89.8-97.8)	90.0 (84.6-95.8)	90.0 (84.6-95.8)	-
Conditional survival with intact Fontan (By systemic ventricle)
Right	-	96.0 (92.2-99.9)	93.8 (89.2-98.7)	90.0 (84.0-96-5)	86.9 (79.9-94.6)	80.2 (67.1-95.9)	-
Left	-	98.3 (96.3-100)	96.4 (93.6-99.3)	96.4 (93.6-99.3)	93.0 (88.8-97.4)	87.6 (80.7-95.2)	-
Conditional surival with intact Fontan (HLHS vs. all other)
HLHS	-	93.0 (86.6-99.9)	89.3 (81.6-97.8)	84.6 (75.2-95.2)	78.6 (67.2-91.9)	69.8 (52.8-92.3)	-
Other	-	98.6 (97.1-100)	97.1 (94.8-99.4)	96.6 (94.1-99.1)	93.8 (90.2-97.5)	88.9 (82.6-95.6)	-
HLHS=Hypoplastic left heart syndrome
